# Supplementary material for: The Combination of Predictive Factors of Pharmacokinetic Origin Associates with Enhanced Disease Control during Treatment of Pediatric Crohn’s Disease with Infliximab
Source: Pharmaceutics. 2023 Sep 30;15(10):2408. doi: 10.3390/pharmaceutics15102408 (PMC10610097; doi:10.3390/pharmaceutics15102408)
Supplement: Supplementary file 1 [file pharmaceutics-15-02408-s001.zip]

Archive with 1 entries (1 files):
- pharmaceutics-2610000-supplementary.pdf
